# Supplementary material for: Engineered Cell Line Imaging Assay Differentiates Pathogenic from Non-Pathogenic Bacteria
Source: Pathogens. 2022 Feb 4;11(2):209. doi: 10.3390/pathogens11020209 (PMC8874627; doi:10.3390/pathogens11020209)
Supplement: Supplementary file 1 [file pathogens-11-00209-s001.zip]

Archive with 6 entries (6 files):
- Table S1 EGF Treatment mVenus Signal.xlsx
- Table S2 S epidermidis mVenus Signal.xlsx
- Table S3 A baylyi mVenus Signal.xlsx
- Table S4 S agalactiae mVenus Signal.xlsx
- Table S5 P aeruginosa mVenus Signal.xlsx
- Table S6 K pneumoniae mVenus Signal.xlsx
