# Supplementary material for: Engineered Cell Line Imaging Assay Differentiates Pathogenic from Non-Pathogenic Bacteria
Source: Pathogens. 2022 Feb 4;11(2):209. doi: 10.3390/pathogens11020209 (PMC8874627; doi:10.3390/pathogens11020209)
Supplement: Supplementary file 1 [file pathogens-11-00209-s001.zip › Table S1 EGF Treatment mVenus Signal.xlsx]

## Sheet: S1
EGF 0 hr			EGF 4 hr			EGF 8 hr			EGF 12 hr
Name	Value		Name	Value		Name	Value		Name	Value
Cell Count	35		Cell Count	91		Cell Count	116		Cell Count	150
Object Size (µm)	13		Object Size (µm)	13.4		Object Size (µm)	13.4		Object Size (µm)	13.2
Object Area (µm^2)	133		Object Area (µm^2)	141		Object Area (µm^2)	142		Object Area (µm^2)	135
Object Sum Area (µm^2)	4650		Object Sum Area (µm^2)	12800		Object Sum Area (µm^2)	16500		Object Sum Area (µm^2)	20300
Object Mean[YFP 500,542]	38599		Object Mean[YFP 500,542]	38352		Object Mean[YFP 500,542]	38243		Object Mean[YFP 500,542]	39177
Object Area[Texas Red 586,647]	133		Object Area[Texas Red 586,647]	141		Object Area[Texas Red 586,647]	142		Object Area[Texas Red 586,647]	135
Object Sum Area[Texas Red 586,647]	4650		Object Sum Area[Texas Red 586,647]	12800		Object Sum Area[Texas Red 586,647]	16500		Object Sum Area[Texas Red 586,647]	20300
Object Mean[Texas Red 586,647]	15209		Object Mean[Texas Red 586,647]	16388		Object Mean[Texas Red 586,647]	18172		Object Mean[Texas Red 586,647]	20099
Object Area[Bright Field]	133		Object Area[Bright Field]	141		Object Area[Bright Field]	142		Object Area[Bright Field]	135
Object Sum Area[Bright Field]	4650		Object Sum Area[Bright Field]	12800		Object Sum Area[Bright Field]	16500		Object Sum Area[Bright Field]	20300
Object Mean[Bright Field]	35465		Object Mean[Bright Field]	34270		Object Mean[Bright Field]	34692		Object Mean[Bright Field]	35062
Detection Threshold	3047		Detection Threshold	2973		Detection Threshold	3570		Detection Threshold	3707
<Execution time>	1578		<Execution time>	1703		<Execution time>	1516		<Execution time>	1609
