# Supplementary material for: Engineered Cell Line Imaging Assay Differentiates Pathogenic from Non-Pathogenic Bacteria
Source: Pathogens. 2022 Feb 4;11(2):209. doi: 10.3390/pathogens11020209 (PMC8874627; doi:10.3390/pathogens11020209)
Supplement: Supplementary file 1 [file pathogens-11-00209-s001.zip › Table S2 S epidermidis mVenus Signal.xlsx]

## Sheet: S2
S. epidermidis 0 hr			S. epidermidis 4 hr			S. epidermidis 8 hr			S. epidermidis 12 hr
Name	Value		Name	Value		Name	Value		Name	Value
Cell Count	14		Cell Count	24		Cell Count	21		Cell Count	30
Object Size (µm)	14.6		Object Size (µm)	14.8		Object Size (µm)	13.8		Object Size (µm)	13
Object Area (µm^2)	172		Object Area (µm^2)	175		Object Area (µm^2)	150		Object Area (µm^2)	133
Object Sum Area (µm^2)	2400		Object Sum Area (µm^2)	4190		Object Sum Area (µm^2)	3150		Object Sum Area (µm^2)	3980
Object Mean[YFP 500,542]	21795		Object Mean[YFP 500,542]	19502		Object Mean[YFP 500,542]	20071		Object Mean[YFP 500,542]	19578
Object Area[Texas Red 586,647]	172		Object Area[Texas Red 586,647]	175		Object Area[Texas Red 586,647]	150		Object Area[Texas Red 586,647]	133
Object Sum Area[Texas Red 586,647]	2400		Object Sum Area[Texas Red 586,647]	4190		Object Sum Area[Texas Red 586,647]	3150		Object Sum Area[Texas Red 586,647]	3980
Object Mean[Texas Red 586,647]	12807		Object Mean[Texas Red 586,647]	13445		Object Mean[Texas Red 586,647]	13019		Object Mean[Texas Red 586,647]	13059
Object Area[Bright Field]	172		Object Area[Bright Field]	175		Object Area[Bright Field]	150		Object Area[Bright Field]	133
Object Sum Area[Bright Field]	2400		Object Sum Area[Bright Field]	4190		Object Sum Area[Bright Field]	3150		Object Sum Area[Bright Field]	3980
Object Mean[Bright Field]	39588		Object Mean[Bright Field]	38090		Object Mean[Bright Field]	39280		Object Mean[Bright Field]	40040
Detection Threshold	750		Detection Threshold	798		Detection Threshold	750		Detection Threshold	800
<Execution time>	2141		<Execution time>	2125		<Execution time>	1906		<Execution time>	1719
