# Supplementary material for: Engineered Cell Line Imaging Assay Differentiates Pathogenic from Non-Pathogenic Bacteria
Source: Pathogens. 2022 Feb 4;11(2):209. doi: 10.3390/pathogens11020209 (PMC8874627; doi:10.3390/pathogens11020209)
Supplement: Supplementary file 1 [file pathogens-11-00209-s001.zip › Table S3 A baylyi mVenus Signal.xlsx]

## Sheet: S3
A. baylyi 0 hr			A. baylyi 4 hr			A. baylyi 8 hr			A. baylyi 12 hr
Name	Value		Name	Value		Name	Value		Name	Value
Cell Count	22		Cell Count	16		Cell Count	15		Cell Count	13
Object Size (µm)	14.1		Object Size (µm)	14.8		Object Size (µm)	14.5		Object Size (µm)	13
Object Area (µm^2)	160		Object Area (µm^2)	178		Object Area (µm^2)	173		Object Area (µm^2)	135
Object Sum Area (µm^2)	3520		Object Sum Area (µm^2)	2850		Object Sum Area (µm^2)	2590		Object Sum Area (µm^2)	1760
Object Mean[YFP 500,542]	22459		Object Mean[YFP 500,542]	20237		Object Mean[YFP 500,542]	19235		Object Mean[YFP 500,542]	17961
Object Area[Texas Red 586,647]	160		Object Area[Texas Red 586,647]	178		Object Area[Texas Red 586,647]	173		Object Area[Texas Red 586,647]	135
Object Sum Area[Texas Red 586,647]	3520		Object Sum Area[Texas Red 586,647]	2850		Object Sum Area[Texas Red 586,647]	2590		Object Sum Area[Texas Red 586,647]	1760
Object Mean[Texas Red 586,647]	12893		Object Mean[Texas Red 586,647]	12336		Object Mean[Texas Red 586,647]	12850		Object Mean[Texas Red 586,647]	11884
Object Area[Bright Field]	160		Object Area[Bright Field]	178		Object Area[Bright Field]	173		Object Area[Bright Field]	135
Object Sum Area[Bright Field]	3520		Object Sum Area[Bright Field]	2850		Object Sum Area[Bright Field]	2590		Object Sum Area[Bright Field]	1760
Object Mean[Bright Field]	39334		Object Mean[Bright Field]	38240		Object Mean[Bright Field]	37097		Object Mean[Bright Field]	34883
Detection Threshold	450		Detection Threshold	450		Detection Threshold	450		Detection Threshold	450
<Execution time>	1312		<Execution time>	1343		<Execution time>	1359		<Execution time>	1297
