# Supplementary material for: Engineered Cell Line Imaging Assay Differentiates Pathogenic from Non-Pathogenic Bacteria
Source: Pathogens. 2022 Feb 4;11(2):209. doi: 10.3390/pathogens11020209 (PMC8874627; doi:10.3390/pathogens11020209)
Supplement: Supplementary file 1 [file pathogens-11-00209-s001.zip › Table S4 S agalactiae mVenus Signal.xlsx]

## Sheet: S4
S. agalactiae 0 hr			S. agalactiae 4 hr			S. agalactiae 8 hr			S. agalactiae 12 hr
Name	Value		Name	Value		Name	Value		Name	Value
Cell Count	12		Cell Count	16		Cell Count	6		Cell Count	3
Object Size (µm)	13.9		Object Size (µm)	13.3		Object Size (µm)	13.3		Object Size (µm)	11.5
Object Area (µm^2)	151		Object Area (µm^2)	141		Object Area (µm^2)	139		Object Area (µm^2)	101
Object Sum Area (µm^2)	1820		Object Sum Area (µm^2)	2260		Object Sum Area (µm^2)	831		Object Sum Area (µm^2)	304
Object Mean[YFP 500,542]	23017		Object Mean[YFP 500,542]	20345		Object Mean[YFP 500,542]	20244		Object Mean[YFP 500,542]	18950
Object Area[Texas Red 586,647]	151		Object Area[Texas Red 586,647]	141		Object Area[Texas Red 586,647]	139		Object Area[Texas Red 586,647]	101
Object Sum Area[Texas Red 586,647]	1820		Object Sum Area[Texas Red 586,647]	2260		Object Sum Area[Texas Red 586,647]	831		Object Sum Area[Texas Red 586,647]	304
Object Mean[Texas Red 586,647]	14089		Object Mean[Texas Red 586,647]	14388		Object Mean[Texas Red 586,647]	10079		Object Mean[Texas Red 586,647]	8242
Object Area[Bright Field]	151		Object Area[Bright Field]	141		Object Area[Bright Field]	139		Object Area[Bright Field]	101
Object Sum Area[Bright Field]	1820		Object Sum Area[Bright Field]	2260		Object Sum Area[Bright Field]	831		Object Sum Area[Bright Field]	304
Object Mean[Bright Field]	40111		Object Mean[Bright Field]	39014		Object Mean[Bright Field]	37918		Object Mean[Bright Field]	38896
Detection Threshold	900		Detection Threshold	975		Detection Threshold	937		Detection Threshold	1186
<Execution time>	2500		<Execution time>	1687		<Execution time>	1844		<Execution time>	1703
