# Supplementary material for: Engineered Cell Line Imaging Assay Differentiates Pathogenic from Non-Pathogenic Bacteria
Source: Pathogens. 2022 Feb 4;11(2):209. doi: 10.3390/pathogens11020209 (PMC8874627; doi:10.3390/pathogens11020209)
Supplement: Supplementary file 1 [file pathogens-11-00209-s001.zip › Table S5 P aeruginosa mVenus Signal.xlsx]

## Sheet: S5
P. aeruginosa 0 hr			P. aeruginosa 4 hr			P. aeruginosa 8 hr			P. aeruginosa 12 hr
Name	Value		Name	Value		Name	Value		Name	Value
Cell Count	10		Cell Count	31		Cell Count	15		Cell Count	7
Object Size (µm)	13.1		Object Size (µm)	13.1		Object Size (µm)	13.7		Object Size (µm)	11.4
Object Area (µm^2)	142		Object Area (µm^2)	137		Object Area (µm^2)	150		Object Area (µm^2)	98.7
Object Sum Area (µm^2)	1420		Object Sum Area (µm^2)	4240		Object Sum Area (µm^2)	2260		Object Sum Area (µm^2)	691
Object Mean[YFP 500,542]	19819		Object Mean[YFP 500,542]	18604		Object Mean[YFP 500,542]	18345		Object Mean[YFP 500,542]	18210
Object Area[Texas Red 586,647]	142		Object Area[Texas Red 586,647]	137		Object Area[Texas Red 586,647]	150		Object Area[Texas Red 586,647]	98.7
Object Sum Area[Texas Red 586,647]	1420		Object Sum Area[Texas Red 586,647]	4240		Object Sum Area[Texas Red 586,647]	2260		Object Sum Area[Texas Red 586,647]	691
Object Mean[Texas Red 586,647]	12944		Object Mean[Texas Red 586,647]	10933		Object Mean[Texas Red 586,647]	11902		Object Mean[Texas Red 586,647]	6545
Object Area[Bright Field]	142		Object Area[Bright Field]	137		Object Area[Bright Field]	150		Object Area[Bright Field]	98.7
Object Sum Area[Bright Field]	1420		Object Sum Area[Bright Field]	4240		Object Sum Area[Bright Field]	2260		Object Sum Area[Bright Field]	691
Object Mean[Bright Field]	39890		Object Mean[Bright Field]	38987		Object Mean[Bright Field]	38276		Object Mean[Bright Field]	29355
Detection Threshold	450		Detection Threshold	481		Detection Threshold	753		Detection Threshold	680
<Execution time>	1594		<Execution time>	1297		<Execution time>	1422		<Execution time>	1563
