# Supplementary material for: Engineered Cell Line Imaging Assay Differentiates Pathogenic from Non-Pathogenic Bacteria
Source: Pathogens. 2022 Feb 4;11(2):209. doi: 10.3390/pathogens11020209 (PMC8874627; doi:10.3390/pathogens11020209)
Supplement: Supplementary file 1 [file pathogens-11-00209-s001.zip › Table S6 K pneumoniae mVenus Signal.xlsx]

## Sheet: S6
K. pneumoniae 0 hr			K. pneumoniae 4 hr			K. pneumoniae 8 hr			K. pneumoniae 12 hr
Name	Value		Name	Value		Name	Value		Name	Value
Cell Count	20		Cell Count	13		Cell Count	6		Cell Count	4
Object Size (µm)	14.3		Object Size (µm)	15.7		Object Size (µm)	13.3		Object Size (µm)	15.4
Object Area (µm^2)	163		Object Area (µm^2)	195		Object Area (µm^2)	139		Object Area (µm^2)	186
Object Sum Area (µm^2)	3250		Object Sum Area (µm^2)	2530		Object Sum Area (µm^2)	831		Object Sum Area (µm^2)	745
Object Mean[YFP 500,542]	22351		Object Mean[YFP 500,542]	20575		Object Mean[YFP 500,542]	20244		Object Mean[YFP 500,542]	17861
Object Area[Texas Red 586,647]	163		Object Area[Texas Red 586,647]	195		Object Area[Texas Red 586,647]	139		Object Area[Texas Red 586,647]	186
Object Sum Area[Texas Red 586,647]	3250		Object Sum Area[Texas Red 586,647]	2530		Object Sum Area[Texas Red 586,647]	831		Object Sum Area[Texas Red 586,647]	745
Object Mean[Texas Red 586,647]	11557		Object Mean[Texas Red 586,647]	13167		Object Mean[Texas Red 586,647]	10079		Object Mean[Texas Red 586,647]	7767
Object Area[Bright Field]	163		Object Area[Bright Field]	195		Object Area[Bright Field]	139		Object Area[Bright Field]	186
Object Sum Area[Bright Field]	3250		Object Sum Area[Bright Field]	2530		Object Sum Area[Bright Field]	831		Object Sum Area[Bright Field]	745
Object Mean[Bright Field]	37842		Object Mean[Bright Field]	37790		Object Mean[Bright Field]	37918		Object Mean[Bright Field]	28206
Detection Threshold	499		Detection Threshold	462		Detection Threshold	937		Detection Threshold	450
<Execution time>	1390		<Execution time>	1344		<Execution time>	1844		<Execution time>	1297
